# Supplementary material for: Nanomotion technology for testing azithromycin susceptibility of Salmonella enterica
Source: Microbiol Spectr. 2025 Apr 24;13(6):e02385-24. doi: 10.1128/spectrum.02385-24 (PMC12131866; doi:10.1128/spectrum.02385-24)
Supplement: Supplemental data — Data used for Fig. 1D and 2. [file spectrum.02385-24-s0002.xlsx]

## Sheet: Fig1D_CFU
			Before AZI treatment (timepoint 0)
			37°C → 37°C
			Mean log10 CFU/ml	SD	N
			5.90425	0.118811	3
After 2h of AZI treatment
	RT → 37°C			37°C → 37°C			RT → RT			37°C → RT
AZI ug/ml	Mean log10 CFU/ml	SD	N	Mean log10 CFU/ml	SD	N	Mean log10 CFU/ml	SD	N	Mean log10 CFU/ml	SD	N
0	6.14977	0.46585	3	7.18017	0.192664	3	6.30797	0.198221	3	6.87691	0.333766	3
16	5.75662	0.319007	3	6.11419	0.0634926	3	4.87746	0.0988797	3	4.96624	0.163983	3
32	5.71815	0.209118	3	5.7444	0.384034	3	4.02395	0.109544	3	5.04545	0.101932	3
128	5.5474	0.0219822	3	5.25379	0.262032	3	3.68067	0.131217	3	3.19432	0.232927	3

## Sheet: Fig2AB_drug slope
	WT_pH5.5_RT			WT_pH7.4_RT			acrB R717Q_pH7.4_RT
AZI ug/ml	Mean drug slope 1/min	SEM	N	Mean drug slope 1/min	SEM	N	Mean drug slope 1/min	SEM	N
0	0.00935507	0.000911493	2	0.00871693	0.000439785	8	0.0073213	0.000626214	3
0.25	N/A	N/A	N/A	0.00749159	0.000415814	3	0.00782333	0.000641943	3
0.5	N/A	N/A	N/A	0.0085105	0.000766322	5	0.00647707	0.000978322	3
1	0.003552	0.00308855	3	0.00716587	0.000913176	4	0.00782367	0.00151382	3
2	N/A	N/A	N/A	0.00484665	0.00160863	5	0.00581971	0.00154833	6
4	N/A	N/A	N/A	0.00370287	0.00161048	4	0.00664403	0.000911726	7
8	0.00263148	0.00166052	2	0.00253118	0.00107142	6	0.00739557	0.000631045	3
16	0.00670781	N/A	1	0.000415443	0.00192982	3	0.00727147	0.001708	5
32	0.00828442	0.00207061	3	0.000409002	0.000574246	8	0.00348638	0.0019811	3
64	0.00742062	N/A	1	N/A	N/A	N/A	0.0021227	0.00104214	5
128	0.0057583	0.00129745	4	-0.000298366	0.000963046	7	0.00275399	N/A	1
256	0.00943621	0.000402391	2	N/A	N/A	N/A	0.000670743	0.001347	3
512	-0.00118456	0.000116362	3	0.00115832	0.00161765	5	-0.00147117	N/A	1

## Sheet: Fig2D_reporter
	pH5.5 37°C			pH7.4 37°C			pH5.5 RT			pH7.4 RT
AZI ug/ml	Mean GFP fold-induction	SD	N	Mean GFP fold-induction	SD	N	Mean GFP fold-induction	SD	N	Mean GFP fold-induction	SD	N
0.0625	N/A	N/A	N/A	1.02961	0.005158	3	N/A	N/A	N/A	1.04279	0.00476335	3
0.125	N/A	N/A	N/A	1.04366	0.005048	3	N/A	N/A	N/A	1.00475	1.30298e-05	3
0.25	N/A	N/A	N/A	1.10124	0.012145	3	N/A	N/A	N/A	1.02377	0.00476235	3
0.5	1.02881	0.01021	3	1.18675	0.032821	3	0.995461	0.00452495	3	1.0111	0.00276241	3
1	1.01356	0.018819	3	1.33949	0.042191	3	0.995535	0.00907069	3	1.07607	0.00476647	3
2	1.04551	0.005098	3	1.50768	0.066089	3	0.999967	0.00780968	3	1.1553	0.00505556	3
4	1.04621	0.015964	3	2.04216	0.105958	3	1.00154	0.00695698	3	1.244	0.0330655	3
8	1.07419	0.013739	3	3.01852	0.122736	3	1.01057	0.00706272	3	1.25186	0.0693022	3
16	1.12556	0.006937	3	3.5393	0.371766	3	1.00754	0.00533702	3	1.20274	0.0653169	3
32	1.33228	0.033245	3	2.62879	0.35015	3	1.00597	0.00517168	3	1.14728	0.0579368	3
64	1.60259	0.068151	3	1.70485	0.152149	3	1.009	0.00459107	3	1.10452	0.0410991	3
128	1.84651	0.086426	3	N/A	N/A	N/A	0.992136	0.0333747	3	N/A	N/A	N/A
256	2.28037	0.16946	3	N/A	N/A	N/A	1.02099	0.0160229	3	N/A	N/A	N/A
512	2.7619	0.212947	3	N/A	N/A	N/A	1.03284	0.0855573	3	N/A	N/A	N/A
